# Supplementary material for: Systematic Review and Meta-Analysis of Metabolic Syndrome and Its Components in Latino Immigrants to the USA
Source: Int J Environ Res Public Health. 2023 Jan 11;20(2):1307. doi: 10.3390/ijerph20021307 (PMC9858988; doi:10.3390/ijerph20021307)
Supplement: Supplementary file 1 [file ijerph-20-01307-s001.zip]

Archive with 5 entries (3 files):
- ijerph-2043373-supplementary/
- ijerph-2043373-supplementary/Supplemental files - updated after proofread/
- ijerph-2043373-supplementary/Supplemental files - updated after proofread/Table S1 - PRISMA 2020 checklist.pdf
- ijerph-2043373-supplementary/Supplemental files - updated after proofread/Table S2 - PRISMA 2020 abstract checklist.pdf
- ijerph-2043373-supplementary/Supplemental files - updated after proofread/Table S3 - Search Strategy.pdf
